# Supplementary material for: Effectiveness of Implementing Hospital Wastewater Treatment Systems as a Measure to Mitigate the Microbial and Antimicrobial Burden on the Environment
Source: Antibiotics (Basel). 2025 Aug 7;14(8):807. doi: 10.3390/antibiotics14080807 (PMC12382850; doi:10.3390/antibiotics14080807)
Supplement: Supplementary file 1 [file antibiotics-14-00807-s001.zip]

Archive with 6 entries (6 files):
- Figure-S1.pdf
- Table-S1 All raw read sequence files are available from the DRA SRA database.pdf
- Table-S2.pdf
- Table-S3.pdf
- Table-S4_mDNAseq-CZID.pdf
- Table-S5 Detected counts of sequencing reads for each antimicrobial resistance genes (ARGs) by metagenomic DNA-Seq analysis.pdf
